# Supplementary material for: The SAMPL6 challenge on predicting octanol–water partition coefficients from EC-RISM theory
Source: J Comput Aided Mol Des. 2020 Jan 24;34(4):453–61. doi: 10.1007/s10822-020-00283-4 (PMC7125249; doi:10.1007/s10822-020-00283-4)
Supplement: Supplementary file 1 — Supplementary file1 (ZIP 867 kb) [file 10822_2020_283_MOESM1_ESM.zip]

Archive with 8 entries (8 files):
- OR_01.tar.gz
- OR_02.tar.gz
- OR_03.tar.gz
- OR_04.tar.gz
- OR_05.tar.gz
- OR_06.tar.gz
- OR_INFO.txt
- OR_Legend.txt
