# Supplementary material for: The SAMPL6 challenge on predicting octanol–water partition coefficients from EC-RISM theory
Source: J Comput Aided Mol Des. 2020 Jan 24;34(4):453–61. doi: 10.1007/s10822-020-00283-4 (PMC7125249; doi:10.1007/s10822-020-00283-4)
Supplement: Supplementary file 1 — Supplementary file1 (ZIP 867 kb) [file 10822_2020_283_MOESM1_ESM.zip › OR_INFO.txt]

Online Resource to

The SAMPL6 challenge on predicting octanol-water partition coefficients from EC-RISM theory
Journal of Computer-Aided Molecular Design
Nicolas Tielker, Daniel Tomazic, Lukas Eberlein, Stefan Güssregen, Stefan M. Kast*

*Prof. Dr. Stefan M. Kast
Fakultät für Chemie und Chemische Biologie
Technische Universität Dortmund
Otto-Hahn-Str. 4a
44227 Dortmund, Germany

Phone:  +49 (231) 755-3906
Fax:    +49 (231) 755-3748
E-Mail: stefan.kast@tu-dortmund.de
