# Supplementary material for: The SAMPL6 challenge on predicting octanol–water partition coefficients from EC-RISM theory
Source: J Comput Aided Mol Des. 2020 Jan 24;34(4):453–61. doi: 10.1007/s10822-020-00283-4 (PMC7125249; doi:10.1007/s10822-020-00283-4)
Supplement: Supplementary file 1 — Supplementary file1 (ZIP 867 kb) [file 10822_2020_283_MOESM1_ESM.zip › OR_Legend.txt]

OR_01: Structure and parameters of the 1D RISM octanol model
OR_02: Optimized gas and solution phase structures of the MNSOL dataset
OR_03: Calculated thermodynamic data of the MNSOL dataset
OR_04: Optimized solution phase structures of the SAMPL6 dataset
OR_05: Calculated thermodynamic data of the SAMPL6 dataset
OR_06: Calculated microstate-specific thermodynamic data of the SAMPL6 dataset
